# Supplementary material for: Genomic variation in Plasmodium relictum (lineage SGS1) and its implications for avian malaria infection outcomes: insights from experimental infections and genome-wide analysis
Source: Malar J. 2024 Aug 29;23:260. doi: 10.1186/s12936-024-05061-3 (PMC11360878; doi:10.1186/s12936-024-05061-3)
Supplement: Supplementary file 1 — Supplementary Material 1. [file 12936_2024_5061_MOESM1_ESM.txt]

Contigs that contained SNPs against the reference genome

PRELSG_0010500
PRELSG_0013200
PRELSG_0018300
PRELSG_0020800
PRELSG_0021500
PRELSG_0025900
PRELSG_0030000
PRELSG_00_v1_archived_contig_111_4598-5173
PRELSG_00_v1_archived_contig_111_5323-5639
PRELSG_0101600
PRELSG_0101800
PRELSG_0102200
PRELSG_0102500
PRELSG_0102700
PRELSG_0103200
PRELSG_0103400
PRELSG_0105100
PRELSG_0106600
PRELSG_0106900
PRELSG_0108000
PRELSG_0108300
PRELSG_0108600
PRELSG_0109500
PRELSG_0110300
PRELSG_0113400
PRELSG_0200800
PRELSG_0202400
PRELSG_0203300
PRELSG_0205500
PRELSG_0206600
PRELSG_0206700
PRELSG_0208700
PRELSG_0211300
PRELSG_0212800
PRELSG_0213600
PRELSG_0214800
PRELSG_0217000
PRELSG_0217300
PRELSG_0217500
PRELSG_0301100
PRELSG_0302100
PRELSG_0305000
PRELSG_0305300
PRELSG_0309700
PRELSG_0311800
PRELSG_0312000
PRELSG_0312400
PRELSG_0400100
PRELSG_0401400
PRELSG_0402600
PRELSG_0403500
PRELSG_0403600
PRELSG_0405100
PRELSG_0407500
PRELSG_0407900
PRELSG_0408600
PRELSG_0412600
PRELSG_0416900
PRELSG_0418800
PRELSG_0500900
PRELSG_0501200
PRELSG_0501500
PRELSG_0504000
PRELSG_0504200
PRELSG_0505000
PRELSG_0505300
PRELSG_0507100
PRELSG_0507300
PRELSG_0510100
PRELSG_0510500
PRELSG_0513400
PRELSG_0513600
PRELSG_0514900
PRELSG_0515300
PRELSG_0517800
PRELSG_0602900
PRELSG_0603800
PRELSG_0604200
PRELSG_0605100
PRELSG_0605400
PRELSG_0606100
PRELSG_0607600
PRELSG_0608500
PRELSG_0609700
PRELSG_0610300
PRELSG_0610700
PRELSG_0610900
PRELSG_0618300
PRELSG_0619400
PRELSG_0700500
PRELSG_0703000
PRELSG_0705000
PRELSG_0707600
PRELSG_0707900
PRELSG_0708500
PRELSG_0719500
PRELSG_0719700
PRELSG_0720300
PRELSG_0722100
PRELSG_0724500
PRELSG_0724700
PRELSG_0725700
PRELSG_0729300
PRELSG_0730000
PRELSG_0800800
PRELSG_0803800
PRELSG_0805500
PRELSG_0805800
PRELSG_0809700
PRELSG_0811700
PRELSG_0812500
PRELSG_0812800
PRELSG_0814300
PRELSG_0817900
PRELSG_0819100
PRELSG_0819700
PRELSG_0820900
PRELSG_0821700
PRELSG_0824400
PRELSG_0827700
PRELSG_0830200
PRELSG_0830600
PRELSG_0832500
PRELSG_0833400
PRELSG_0900900
PRELSG_0901000
PRELSG_0902100
PRELSG_0902300
PRELSG_0904500
PRELSG_0907200
PRELSG_0907400
PRELSG_0908200
PRELSG_0909100
PRELSG_0915900
PRELSG_0916000
PRELSG_0916800
PRELSG_0917900
PRELSG_0919800
PRELSG_0919900
PRELSG_0921800
PRELSG_0923800
PRELSG_0924800
PRELSG_0926200
PRELSG_0930000
PRELSG_0930600
PRELSG_0933900
PRELSG_0934200
PRELSG_0936100
PRELSG_0936400
PRELSG_0937600
PRELSG_0939500
PRELSG_0943400
PRELSG_0944500
PRELSG_09_v1_1675557-1675710
PRELSG_1004600
PRELSG_1004800
PRELSG_1009900
PRELSG_1010800
PRELSG_1011600
PRELSG_1012300
PRELSG_1014000
PRELSG_1016600
PRELSG_1018500
PRELSG_1020900
PRELSG_1023600
PRELSG_1023800
PRELSG_1024700
PRELSG_1026000
PRELSG_1027800
PRELSG_1030400
PRELSG_1030700
PRELSG_10_v1_242192-242313
PRELSG_1100100
PRELSG_1101500
PRELSG_1103600
PRELSG_1106100
PRELSG_1112600
PRELSG_1113700
PRELSG_1114400
PRELSG_1116100
PRELSG_1117300
PRELSG_1117400
PRELSG_1120100
PRELSG_1120700
PRELSG_1123000
PRELSG_1129400
PRELSG_1131100
PRELSG_1132700
PRELSG_1134400
PRELSG_1134900
PRELSG_1136100
PRELSG_1138100
PRELSG_1141700
PRELSG_1143800
PRELSG_1144200
PRELSG_1144500
PRELSG_1144900
PRELSG_1204400
PRELSG_1205900
PRELSG_1207400
PRELSG_1210200
PRELSG_1212000
PRELSG_1212700
PRELSG_1212900
PRELSG_1214600
PRELSG_1216800
PRELSG_1216900
PRELSG_1220000
PRELSG_1222400
PRELSG_1223100
PRELSG_1224400
PRELSG_1225200
PRELSG_1225400
PRELSG_1228400
PRELSG_1228600
PRELSG_1229000
PRELSG_1229800
PRELSG_1230000
PRELSG_1230300
PRELSG_1230500
PRELSG_1233000
PRELSG_1234500
PRELSG_1235600
PRELSG_1236500
PRELSG_1239900
PRELSG_1241700
PRELSG_1243100
PRELSG_1243200
PRELSG_1243700
PRELSG_1245400
PRELSG_1249100
PRELSG_1249500
PRELSG_1252500
PRELSG_1257300
PRELSG_1258200
PRELSG_1259800
PRELSG_1260100
PRELSG_1261700
PRELSG_1262700
PRELSG_1266000
PRELSG_12_v1_478145-478434
PRELSG_1300400
PRELSG_1301400
PRELSG_1301700
PRELSG_1302100
PRELSG_1304600
PRELSG_1305000
PRELSG_1305100
PRELSG_1305300
PRELSG_1305700
PRELSG_1305800
PRELSG_1307100
PRELSG_1307200
PRELSG_1307300
PRELSG_1308300
PRELSG_1308500
PRELSG_1308800
PRELSG_1310600
PRELSG_1311500
PRELSG_1314900
PRELSG_1315600
PRELSG_1316500
PRELSG_1316800
PRELSG_1318900
PRELSG_1319400
PRELSG_1319800
PRELSG_1322400
PRELSG_1327900
PRELSG_1328600
PRELSG_1330300
PRELSG_1331600
PRELSG_1333500
PRELSG_1333900
PRELSG_1336400
PRELSG_1336600
PRELSG_1336800
PRELSG_1342000
PRELSG_1342400
PRELSG_1344600
PRELSG_1346500
PRELSG_1348200
PRELSG_1348400
PRELSG_1349200
PRELSG_13_v1_1435453-1435545
PRELSG_13_v1_1915736-1916019
PRELSG_13_v1_35706-35927
PRELSG_1401200
PRELSG_1401800
PRELSG_1403100
PRELSG_1403800
PRELSG_1405400
PRELSG_1405800
PRELSG_1406900
PRELSG_1407000
PRELSG_1409000
PRELSG_1409500
PRELSG_1410800
PRELSG_1411500
PRELSG_1414000
PRELSG_1414500
PRELSG_1414900
PRELSG_1415100
PRELSG_1417300
PRELSG_1417600
PRELSG_1419600
PRELSG_1420600
PRELSG_1424200
PRELSG_1427300
PRELSG_1428900
PRELSG_1433000
PRELSG_1435100
PRELSG_1436200
PRELSG_1437400
PRELSG_1440500
PRELSG_1443100
PRELSG_1444000
PRELSG_1444700
PRELSG_1447700
PRELSG_1449300
PRELSG_1449900
PRELSG_1450100
PRELSG_1451400
PRELSG_1455300
PRELSG_1457700
PRELSG_1459900
PRELSG_1461400
PRELSG_1465400
PRELSG_14_v1_1694486-1694956
PRELSG_14_v1_2429656-2429860
PRELSG_99_v1_67200-67461
PRELSG_MIT_v1_167-589
PRELSG_MIT_v1_5894-6032
